# Supplementary material for: Assessing Cultural, Religious, and Spiritual Confidence and Perceived Preparedness in Community Palliative and End-of-Life Care: A Service Evaluation
Source: Healthcare (Basel). 2026 Jun 2;14(11):1555. doi: 10.3390/healthcare14111555 (PMC13257279; doi:10.3390/healthcare14111555)
Supplement: Supplementary file 1 [file healthcare-14-01555-s001.zip]

Archive with 1 entries (1 files):
- healthcare-4281958-supplementary.pdf
